# Supplementary material for: Excited-State Modulation in Donor-Substituted Multiresonant Thermally Activated Delayed Fluorescence Emitters
Source: ACS Appl Mater Interfaces. 2022 May 9;14(19):22341–52. doi: 10.1021/acsami.2c02756 (PMC9121343; doi:10.1021/acsami.2c02756)
Supplement: Supplementary file 1 — am2c02756_si_001.xyz [file am2c02756_si_001.xyz]

DFT
94
3Cz_DiKTa/Gaussian 16 Opt Freq Gas Phase PBE1PBE (GD3BJ) 6-31G(d,p)/Output/3Cz_DiKTa.log
C         -0.26427        1.19001       -0.05275
N          0.03752       -0.16527       -0.00477
C         -1.01894       -1.09391        0.02301
C          1.38867       -0.55807        0.01141
C          1.80041       -1.81019       -0.47023
C          3.13018       -2.18234       -0.41526
C          4.10525       -1.30626        0.08512
C          3.71644       -0.03863        0.48723
C          2.37423        0.34406        0.44941
C         -1.53814        1.62843       -0.46304
C         -1.81880        2.98981       -0.53443
C         -0.87656        3.94084       -0.14924
C          0.37369        3.50662        0.28575
C          0.69720        2.15323        0.30941
C         -2.28782       -0.72577       -0.45574
C         -3.33168       -1.65396       -0.48001
C         -3.15659       -2.93005        0.02883
C         -1.91856       -3.26328        0.59972
C         -0.86652       -2.36789        0.59257
C          2.04408        1.74947        0.74196
C         -2.58300        0.66457       -0.84188
O         -3.64386        1.00104       -1.34840
O          2.85020        2.53362        1.22178
N         -1.18089        5.30997       -0.19798
N         -4.20254       -3.86636        0.02376
N          5.44962       -1.70389        0.15246
C         -4.10470       -5.18337       -0.41988
C         -5.35694       -5.81559       -0.24974
C         -6.24771       -4.83334        0.32235
C         -5.50268       -3.64249        0.47573
C         -0.38944        6.29777       -0.78248
C         -1.03358        7.54579       -0.62823
C         -2.26618        7.29723        0.08216
C         -2.32441        5.90743        0.33012
C          6.26732       -1.60362        1.27768
C          7.53411       -2.14734        0.96852
C          7.47723       -2.58936       -0.40526
C          6.17701       -2.29829       -0.87652
C         -3.29836        8.12083        0.53245
C         -4.36034        7.55368        1.22270
C         -4.39335        6.17574        1.47401
C         -3.37868        5.33337        1.03691
C          0.81914        6.17685       -1.46462
C          1.38882        7.33754       -1.97297
C          0.77245        8.58580       -1.81501
C         -0.43989        8.69607       -1.14875
C         -3.02145       -5.84697       -0.99213
C         -3.20486       -7.17140       -1.36996
C         -4.43424       -7.81942       -1.19184
C         -5.51441       -7.14625       -0.63823
C         -7.58389       -4.86660        0.72284
C         -8.15073       -3.72515        1.27164
C         -7.39211       -2.55794        1.43124
C         -6.06031       -2.49769        1.04063
C          5.97138       -1.10887        2.54565
C          6.97899       -1.14941        3.50121
C          8.24573       -1.67225        3.20872
C          8.52847       -2.17587        1.94696
C          8.40482       -3.17889       -1.26453
C          8.03004       -3.46019       -2.57100
C          6.74343       -3.14555       -3.02753
C          5.80075       -2.55788       -2.19284
H          1.07795       -2.49395       -0.89792
H          3.42807       -3.16408       -0.76811
H          4.44106        0.70088        0.81227
H         -2.79583        3.28103       -0.90705
H          1.12922        4.20857        0.62440
H         -4.27948       -1.33014       -0.89735
H         -1.79937       -4.22990        1.07813
H          0.06399       -2.64105        1.07444
H         -3.26627        9.19063        0.34789
H         -5.17171        8.18173        1.57662
H         -5.22836        5.75291        2.02428
H         -3.40910        4.26982        1.24734
H          1.29975        5.21448       -1.60314
H          2.33244        7.27120       -2.50584
H          1.24736        9.47244       -2.22288
H         -0.92409        9.66176       -1.03659
H         -2.07119       -5.34800       -1.14957
H         -2.37634       -7.71201       -1.81751
H         -4.54221       -8.85533       -1.49715
H         -6.47139       -7.64434       -0.51309
H         -8.16799       -5.77518        0.60927
H         -9.18986       -3.73494        1.58483
H         -7.85199       -1.67802        1.87058
H         -5.48036       -1.59163        1.17728
H          4.99245       -0.70730        2.78377
H          6.77635       -0.76583        4.49649
H          9.01022       -1.68464        3.97905
H          9.50719       -2.58980        1.72256
H          9.40743       -3.40766       -0.91522
H          8.74121       -3.91988       -3.24991
H          6.47540       -3.35856       -4.05794
H          4.81453       -2.29802       -2.56230
121
3DMAc_DiKTa/Gaussian 16 Opt Freq Gas Phase PBE1PBE (GD3BJ) 6-31G(d,p)/Output/3DMAc_DiKTa.log
C         -0.00086        1.25770        0.00010
N          0.00013       -0.13265        0.00012
C          1.23384       -0.81053        0.02030
C         -1.23261       -0.81229       -0.02009
C         -1.36655       -2.10446        0.51162
C         -2.58577       -2.75526        0.45988
C         -3.70781       -2.14053       -0.10872
C         -3.59897       -0.84262       -0.57150
C         -2.37806       -0.16384       -0.51420
C          1.13532        1.97311        0.42600
C          1.11537        3.36612        0.43239
C         -0.00286        4.06971        0.00005
C         -1.12008        3.36452       -0.43227
C         -1.13805        1.97148       -0.42584
C          2.37838       -0.16044        0.51437
C          3.60027       -0.83746        0.57159
C          3.71095       -2.13521        0.10880
C          2.58977       -2.75156       -0.45974
C          1.36962       -2.10250       -0.51144
C         -2.35169        1.26613       -0.86734
C          2.34997        1.26949        0.86750
O          3.28985        1.83973        1.40098
O         -3.29238        1.83502       -1.40083
N         -0.00387        5.48907        0.00001
N          4.94781       -2.82948        0.16961
N         -4.94367       -2.83657       -0.16959
C          5.22156       -3.62395        1.28689
C          6.41008       -4.36796        1.35937
C          7.03513       -3.46458       -0.90742
C          5.82738       -2.74841       -0.91451
C         -0.44499        6.16652        1.14083
C         -0.45956        7.57007        1.17477
C          0.44811        7.57066       -1.17515
C          0.43615        6.16709       -1.14090
C         -5.21586       -3.63206       -1.28653
C         -6.40320       -4.37795       -1.35896
C         -7.03031       -3.47435        0.90716
C         -5.82365       -2.75635        0.91426
C          0.89786        8.19198       -2.34125
C          1.32721        7.47802       -3.45192
C          1.30897        6.08911       -3.40276
C          0.86861        5.43941       -2.26060
C         -0.87592        5.43828        2.26076
C         -1.31733        6.08742        3.40284
C         -1.33817        7.47631        3.45168
C         -0.91032        8.19082        2.34079
C          4.30123       -3.67694        2.34557
C          4.54928       -4.45712        3.46377
C          5.72068       -5.20051        3.54960
C          6.62784       -5.14221        2.50017
C          7.87377       -3.34242       -2.01652
C          7.55652       -2.54918       -3.11091
C          6.35709       -1.84677       -3.10321
C          5.50103       -1.94410       -2.01769
C         -4.29517       -3.68412       -2.34495
C         -4.54167       -4.46527       -3.46280
C         -5.71187       -5.21058       -3.54856
C         -6.61942       -5.15315       -2.49942
C         -7.86946       -3.35291        2.01595
C         -7.55373       -2.55869        3.11007
C         -6.35534       -1.85451        3.10240
C         -5.49881       -1.95108        2.01718
C         -0.00673        8.42793       -0.00037
C          7.45896       -4.35512        0.25419
C         -7.45245       -4.36612       -0.25413
C          1.16682        9.31708        0.45312
C         -1.18248        9.31400       -0.45427
C         -7.64970       -5.80332        0.26447
C         -8.77942       -3.83829       -0.83222
C          7.65818       -5.79230       -0.26373
C          8.78534       -3.82503        0.83157
H         -0.52280       -2.58817        0.98775
H         -2.68936       -3.75151        0.87796
H         -4.45867       -0.31230       -0.96853
H          2.00023        3.88686        0.78518
H         -2.00568        3.88398       -0.78510
H          4.45924       -0.30592        0.96857
H          2.69477       -3.74765       -0.87783
H          0.52654       -2.58740       -0.98754
H          0.91172        9.27752       -2.37961
H          1.66943        7.99959       -4.33974
H          1.63757        5.50160       -4.25477
H          0.85791        4.35643       -2.23357
H         -0.86320        4.35532        2.23398
H         -1.64470        5.49948        4.25503
H         -1.68126        7.99743        4.33943
H         -0.92627        9.27634        2.37887
H          3.38836       -3.09584        2.29061
H          3.82156       -4.47802        4.26948
H          5.92822       -5.81464        4.41974
H          7.54469       -5.72083        2.56837
H          8.81191       -3.89006       -2.02162
H          8.23668       -2.48085       -3.95358
H          6.08088       -1.21580       -3.94266
H          4.57083       -1.38861       -2.01918
H         -3.38326       -3.10151       -2.29005
H         -3.81371       -4.48543       -4.26832
H         -5.91819       -5.82549       -4.41843
H         -7.53534       -5.73323       -2.56759
H         -8.80679       -3.90195        2.02103
H         -8.23425       -2.49097        3.95249
H         -6.08029       -1.22277        3.94166
H         -4.56942       -1.39423        2.01871
H          2.00999        8.70191        0.77867
H          1.50872        9.96155       -0.36194
H          0.87203        9.96117        1.28665
H         -0.88929        9.95835       -1.28816
H         -2.02416        8.69661       -0.77944
H         -1.52588        9.95805        0.36050
H         -6.71590       -6.19290        0.67891
H         -8.41147       -5.83702        1.04864
H         -7.97084       -6.47087       -0.54031
H         -9.56377       -3.83057       -0.06971
H         -8.65582       -2.81807       -1.20520
H         -9.12356       -4.46533       -1.65993
H          6.72487       -6.18342       -0.67782
H          8.41986       -5.82528       -1.04803
H          7.98042       -6.45899        0.54131
H          9.13071       -4.45115        1.65947
H          9.56940       -3.81649        0.06879
H          8.66032       -2.80482        1.20413
130
3TMCz_DiKTa/Gaussian 09 Opt Freq Gas Phase PBE1PBE (GD3BJ) 6-31G(d,p)/Output/3TMCz_DiKTa.log
C         -3.50354       -1.11307       -0.44365
C         -2.11128       -1.12695       -0.44877
C         -1.39573       -0.00004        0.00000
C         -2.11131        1.12686        0.44876
C         -3.50357        1.11294        0.44363
C         -4.20887       -0.00008       -0.00001
N         -0.00543       -0.00002        0.00001
C          0.67296        1.23203        0.05327
C          0.67300       -1.23204       -0.05325
C          1.96662       -1.38160        0.47168
C          2.61821       -2.59794        0.37953
C          2.00151       -3.70119       -0.22275
C          0.70205       -3.58054       -0.67406
C          0.02282       -2.36347       -0.57662
C          0.02274        2.36344        0.57662
C          0.70193        3.58053        0.67406
C          2.00140        3.70122        0.22276
C          2.61813        2.59798       -0.37952
C          1.96658        1.38163       -0.47166
C         -1.40758        2.32739        0.92465
O         -1.97826        3.25141        1.48568
C         -1.40751       -2.32746       -0.92465
O         -1.97815       -3.25149       -1.48569
N         -5.62024       -0.00010       -0.00002
N          2.70337       -4.92704       -0.33322
N          2.70321        4.92710        0.33321
C         -6.43026        0.11450       -1.13415
C         -7.77742        0.06986       -0.71669
C         -7.77743       -0.07007        0.71664
C         -6.43027       -0.11470        1.13411
C          3.65373       -5.19330       -1.32584
C          4.42927       -6.29726       -0.91598
C          3.94865       -6.69660        0.38287
C          2.89429       -5.82425        0.72418
C          3.65349        5.19345        1.32589
C          4.42899        6.29745        0.91603
C          3.94843        6.69671       -0.38286
C          2.89414        5.82428       -0.72421
C         -6.08905        0.29221       -2.48685
C         -7.15823        0.38303       -3.37350
C         -8.50987        0.32059       -2.99109
C         -8.81327        0.17025       -1.64681
C         -8.81329       -0.17046        1.64675
C         -8.50990       -0.32080        2.99103
C         -7.15825       -0.38324        3.37346
C         -6.08907       -0.29241        2.48682
C          3.87579        4.55659        2.55869
C          4.90685        5.07972        3.33325
C          5.69716        6.17981        2.95384
C          5.44648        6.79103        1.73472
C          4.33855        7.71296       -1.25696
C          3.68640        7.85332       -2.47259
C          2.63672        6.96969       -2.78206
C          2.20309        5.94893       -1.94124
C          3.87606       -4.55638       -2.55861
C          4.90721       -5.07942       -3.33313
C          5.69757       -6.17946       -2.95371
C          5.44684       -6.79075       -1.73463
C          4.33878       -7.71287        1.25695
C          3.68656       -7.85331        2.47253
C          2.63681       -6.96976        2.78197
C          2.20317       -5.94899        1.94116
C         -9.58963       -0.42472        4.03121
C         -4.68425       -0.39904        3.01162
C         -9.58960        0.42452       -4.03127
C         -4.68423        0.39884       -3.01164
C          1.04413       -5.08395        2.35052
C          3.06894       -3.39684       -3.07182
C          6.78293       -6.67388       -3.86829
C          4.07737       -8.92471        3.45141
C          3.06872        3.39701        3.07189
C          6.78243        6.67434        3.86849
C          1.04412        5.08381       -2.35063
C          4.07719        8.92472       -3.45148
H         -4.02331       -1.99814       -0.79748
H         -4.02337        1.99799        0.79747
H          2.45098       -0.55247        0.97237
H          3.61676       -2.71385        0.78945
H          0.17282       -4.42899       -1.09580
H          0.17268        4.42897        1.09578
H          3.61668        2.71393       -0.78944
H          2.45096        0.55251       -0.97235
H         -6.92712        0.51934       -4.42829
H         -9.84860        0.13549       -1.31766
H         -9.84861       -0.13571        1.31759
H         -6.92716       -0.51955        4.42824
H          5.10412        4.61034        4.29523
H          6.03845        7.64531        1.41668
H          5.14810        8.38639       -0.98743
H          2.12116        7.09385       -3.73252
H          5.10450       -4.60999       -4.29508
H          6.03885       -7.64501       -1.41658
H          5.14839       -8.38623        0.98745
H          2.12120       -7.09398        3.73240
H         -9.49369       -1.34513        4.61750
H         -9.54715        0.41275        4.73674
H        -10.58207       -0.42276        3.57307
H         -4.09612       -1.14687        2.47146
H         -4.13975        0.54897        2.94146
H         -4.70621       -0.68868        4.06498
H         -9.49371        1.34497       -4.61750
H         -9.54706       -0.41291       -4.73685
H        -10.58204        0.42247       -3.57315
H         -4.09610        1.14668       -2.47148
H         -4.13972       -0.54916       -2.94147
H         -4.70618        0.68847       -4.06501
H          1.31855       -4.02788        2.43746
H          0.22074       -5.14104        1.63134
H          0.66165       -5.41045        3.32059
H          2.00685       -3.64688       -3.15970
H          3.13631       -2.51970       -2.41987
H          3.42579       -3.10513       -4.06256
H          6.37635       -6.99883       -4.83249
H          7.51918       -5.88978       -4.07700
H          7.31479       -7.52178       -3.42903
H          4.44820       -8.49442        4.38858
H          3.22535       -9.56455        3.70584
H          4.86502       -9.56419        3.04479
H          3.13615        2.51987        2.41994
H          3.42557        3.10532        4.06264
H          2.00662        3.64698        3.15976
H          7.51862        5.89025        4.07743
H          7.31438        7.52214        3.42915
H          6.37573        6.99948        4.83257
H          0.22070        5.14085       -1.63149
H          0.66167        5.41026       -3.32072
H          1.31862        4.02775       -2.43754
H          3.22519        9.56461       -3.70583
H          4.86490        9.56415       -3.04490
H          4.44793        8.49443       -4.38869
54
Cz_DiKTa/Gaussian 16 Excited States TDA 10 Singlets 10 Triplets Gas Phase PBE1PBE (GD3BJ) 6-31G(d,p)/Output/Cz_DiKTa.log
C         -3.21574        0.95018       -0.35448
N         -2.53390       -0.15740        0.13701
C         -3.27479       -1.22346        0.68420
C         -1.12892       -0.17142        0.07143
C         -2.72596       -2.07838        1.65154
C         -3.47211       -3.13118        2.15502
C         -4.78207       -3.35785        1.72445
C         -5.35037       -2.47812        0.82371
C         -4.61922       -1.40032        0.31289
C         -4.58137        0.85898       -0.68712
C         -5.24779        1.97553       -1.19071
C         -4.59693        3.19175       -1.34887
C         -3.25450        3.28566       -1.00946
C         -2.55205        2.18077       -0.52784
C         -0.42078        1.03944       -0.02090
C          0.97449        1.04105       -0.06937
C          1.68714       -0.14648       -0.03908
C          0.97857       -1.35699       -0.01448
C         -0.40288       -1.37160        0.02034
C         -1.12528        2.32039       -0.20697
C         -5.31844       -0.40141       -0.51201
O         -6.45177       -0.57157       -0.94109
O         -0.54977        3.39974       -0.18049
N          3.09162       -0.14602       -0.05524
C          3.90977        0.58083        0.80804
C          5.25952        0.28657        0.51110
C          5.25211       -0.65565       -0.58330
C          3.89756       -0.89766       -0.90672
C          3.55802        1.44362        1.84354
C          4.58828        2.02651        2.57058
C          5.93285        1.75686        2.28195
C          6.27496        0.88604        1.25714
C          6.25784       -1.28896       -1.31395
C          5.90360       -2.14027       -2.35134
C          4.55616       -2.35285       -2.67131
C          3.53506       -1.73463       -1.96023
H         -1.72654       -1.90122        2.02908
H         -3.02819       -3.77467        2.90861
H         -5.35353       -4.19119        2.11951
H         -6.38128       -2.56941        0.49645
H         -6.29410        1.84498       -1.44975
H         -5.12954        4.05540       -1.73253
H         -2.70023        4.21430       -1.10572
H          1.47280        2.00073       -0.16092
H          1.52558       -2.29392       -0.02817
H         -0.92239       -2.32140        0.00090
H          2.52018        1.65463        2.07736
H          4.34196        2.70665        3.38027
H          6.71190        2.23320        2.86869
H          7.31675        0.66987        1.03892
H          7.30267       -1.11168       -1.07611
H          6.67572       -2.64047       -2.92727
H          4.30066       -3.01021       -3.49692
H          2.49549       -1.88877       -2.22890
64
Cz_Ph_DiKTa/Gaussian 16 Opt Freq Gas Phase PBE1PBE (GD3BJ) 6-31G(d,p)/Output/Cz_Ph_DiKTa.log
C         -5.21333        0.96434       -0.23677
N         -4.52813       -0.19540        0.10866
C         -3.12278       -0.19194        0.05800
C         -5.26677       -1.32978        0.49851
C         -4.72128       -2.30506        1.34682
C         -5.46500       -3.42001        1.69602
C         -6.76955       -3.59358        1.22580
C         -7.33519       -2.60338        0.44644
C         -6.60657       -1.46236        0.09342
C         -4.55649        2.21073       -0.23731
C         -5.26234        3.36589       -0.57329
C         -6.60128        3.31119       -0.93500
C         -7.24498        2.08123       -0.94831
C         -6.57506        0.91094       -0.59277
C         -2.42185        1.02408        0.12900
C         -1.02596        1.03317        0.11544
C         -0.28715       -0.13588       -0.01196
C         -1.00490       -1.33494       -0.17060
C         -2.38587       -1.36971       -0.14097
C         -7.30504       -0.36543       -0.59625
C         -3.13187        2.31401        0.10910
O         -2.56457        3.38539        0.27753
O         -8.43339       -0.48261       -1.05559
N          5.40452       -0.08888       -0.03492
C          6.20898        0.95773        0.40818
C          7.56473        0.59282        0.24396
C          7.57433       -0.73404       -0.32533
C          6.22388       -1.12158       -0.48230
C          5.84222        2.17656        0.97540
C          6.86126        3.04080        1.35521
C          8.21064        2.70303        1.18359
C          8.56862        1.48005        0.63410
C          8.59070       -1.60431       -0.72110
C          8.25052       -2.83313       -1.26907
C          6.90617       -3.19345       -1.43362
C          5.87492       -2.34638       -1.04791
C          1.18691       -0.12292       -0.02018
C          1.91769       -1.17677        0.54215
C          3.30483       -1.16595        0.54803
C          3.99768       -0.10073       -0.03036
C          3.28284        0.95321       -0.60373
C          1.89628        0.94252       -0.58868
H         -3.72606       -2.17543        1.75341
H         -5.02389       -4.15712        2.36025
H         -7.33907       -4.47568        1.49907
H         -8.36231       -2.65506        0.09922
H         -4.71335        4.30200       -0.53904
H         -7.13640        4.21570       -1.20390
H         -8.28798        1.98049       -1.23271
H         -0.54803        2.00347        0.21091
H         -0.46460       -2.25698       -0.36377
H         -2.89834       -2.30837       -0.31138
H          4.80034        2.43888        1.12390
H          6.60288        3.99790        1.79825
H          8.98080        3.40394        1.48975
H          9.61437        1.21277        0.51272
H          9.63244       -1.31942       -0.60549
H          9.03080       -3.52072       -1.57979
H          6.66171       -4.15450       -1.87611
H          4.83663       -2.62539       -1.19119
H          1.39177       -1.99694        1.02212
H          3.86135       -1.96833        1.02132
H          3.82259        1.76524       -1.07992
H          1.35349        1.75547       -1.06132
63
DMAc_DiKTa/Gaussian 16 Opt Freq Gas Phase PBE1PBE (GD3BJ) 6-31G(d,p)/Output/DMAc_DiKTa.log
C          3.68716       -0.88505        0.47898
N          2.99163        0.21165       -0.02008
C          1.58700        0.16321       -0.05711
C          3.72064        1.33048       -0.47113
C          3.16572        2.61874       -0.46608
C          3.90011        3.69569       -0.93458
C          5.20431        3.52829       -1.40756
C          5.77944        2.27368       -1.35023
C          5.06014        1.17487       -0.86810
C          3.04051       -1.83060        1.29838
C          3.75603       -2.91754        1.80077
C          5.09532       -3.10305        1.48726
C          5.72918       -2.17876        0.66783
C          5.04903       -1.06762        0.17039
C          0.89595       -0.71090        0.80095
C         -0.50185       -0.74048        0.79625
C         -1.22261        0.05529       -0.07379
C         -0.53206        0.86347       -0.98510
C          0.84963        0.91561       -0.98597
C          5.76849       -0.10086       -0.67251
C          1.61615       -1.69096        1.63229
O          1.05591       -2.38868        2.46624
O          6.89632       -0.30553       -1.10066
N         -2.64286        0.03397       -0.07784
C         -3.33415        0.94478        0.72579
C         -4.73768        0.98724        0.71255
C         -4.71028       -0.86885       -0.98991
C         -3.30748       -0.85618       -0.92651
C         -2.61919        1.82448        1.55404
C         -3.28108        2.73668        2.36036
C         -4.67012        2.79110        2.35781
C         -5.37159        1.91784        1.53744
C         -5.31752       -1.78097       -1.85456
C         -4.59056       -2.66220       -2.64357
C         -3.20266       -2.63792       -2.56937
C         -2.56678       -1.74586       -1.72063
C         -5.58161        0.06156       -0.15497
C         -6.45127        0.91395       -1.09860
C         -6.48785       -0.78779        0.75667
H          2.17026        2.78037       -0.07150
H          3.45150        4.68429       -0.91419
H          5.76647        4.37801       -1.78045
H          6.80706        2.09320       -1.64962
H          3.21446       -3.60564        2.44270
H          5.63843       -3.95785        1.87599
H          6.77203       -2.28166        0.38365
H         -0.99846       -1.42114        1.48040
H         -1.09917        1.44053       -1.70867
H          1.36109        1.52062       -1.72402
H         -1.53649        1.78504        1.56721
H         -2.70341        3.40358        2.99345
H         -5.20117        3.49946        2.98524
H         -6.45717        1.95829        1.53706
H         -6.40225       -1.80129       -1.91042
H         -5.10123       -3.35648       -3.30283
H         -2.60523       -3.31614       -3.17124
H         -1.48478       -1.73831       -1.66579
H         -5.82243        1.52398       -1.75276
H         -7.08510        0.28160       -1.72695
H         -7.10565        1.58323       -0.53265
H         -7.14098       -0.15251        1.36217
H         -7.12307       -1.45483        0.16651
H         -5.88487       -1.40002        1.43258
66
TMCz_DiKTa/Gaussian 16 Opt Freq Gas Phase PBE1PBE (GD3BJ) 6-31G(d,p)/Output/TMCz_DiKTa.log
C          3.81009       -0.69324        0.64534
N          3.05822        0.21392       -0.09448
C          1.65655        0.12025       -0.05815
C          3.72960        1.19465       -0.85240
C          3.12724        2.42334       -1.16027
C          3.80489        3.35933       -1.92411
C          5.09780        3.10915       -2.39143
C          5.72108        1.92963       -2.03282
C          5.05982        0.97662       -1.25074
C          3.22651       -1.40683        1.71022
C          3.99826       -2.30379        2.44915
C          5.33214       -2.52902        2.13898
C          5.90362       -1.83603        1.08019
C          5.16662       -0.91361        0.33824
C          1.02745       -0.51347        1.02807
C         -0.36704       -0.57611        1.09262
C         -1.14471       -0.05835        0.07604
C         -0.51704        0.49410       -1.04699
C          0.86094        0.57991       -1.12075
C          5.82106       -0.18338       -0.75807
C          1.81020       -1.22235        2.05513
O          1.30281       -1.69215        3.06432
O          6.94060       -0.46302       -1.16469
N         -2.55930       -0.10895        0.13930
C         -3.37051        0.96627        0.51388
C         -4.70086        0.66601        0.15350
C         -4.68871       -0.62833       -0.47925
C         -3.35128       -1.07753       -0.48537
C         -3.03889        2.17023        1.15910
C         -4.09888        3.03787        1.40419
C         -5.43508        2.76852        1.05621
C         -5.73061        1.56768        0.42944
C         -5.70339       -1.41445       -1.02869
C         -5.38590       -2.64177       -1.58983
C         -4.04340       -3.06186       -1.57961
C         -2.99749       -2.32082       -1.03784
C         -1.65111        2.54190        1.60139
C         -6.50859        3.77200        1.37186
C         -6.44215       -3.52234       -2.19637
C         -1.60187       -2.87901       -1.05124
H          2.14049        2.65589       -0.77925
H          3.32083        4.30617       -2.14355
H          5.61510        3.84627       -2.99650
H          6.74416        1.70523       -2.31767
H          3.50454       -2.81330        3.27102
H          5.91929       -3.23652        2.71466
H          6.93946       -1.98208        0.78935
H         -0.81587       -1.06102        1.95365
H         -1.13004        0.84337       -1.87213
H          1.32499        0.98042       -2.01335
H         -3.87600        3.97867        1.90415
H         -6.75469        1.32984        0.15330
H         -6.73272       -1.06529       -1.01766
H         -3.80301       -4.03017       -2.01465
H         -1.23756        1.81159        2.30398
H         -0.94948        2.60815        0.76349
H         -1.66847        3.51354        2.10111
H         -6.56904        3.96837        2.44814
H         -6.31702        4.73206        0.87965
H         -7.48937        3.41914        1.04261
H         -6.24125       -3.71736       -3.25574
H         -6.48993       -4.49463       -1.69345
H         -7.43080       -3.06164       -2.12440
H         -0.90096       -2.24284       -1.60068
H         -1.19947       -2.99473       -0.03981
H         -1.60108       -3.86381       -1.52468
SCS-CC2/ cc-pVDZ
DMAC-DiKTa
coord-1.xyz
C          1.23507        0.00716        0.00107
C          0.48907        0.80917        0.86619
C         -0.92457        0.76347        0.85243
C         -3.73295       -1.33561       -0.45192
C         -0.83491       -0.89524       -0.94119
C          0.56059       -0.82726       -0.92360
N          2.66577        0.04787        0.01760
C          3.35892       -0.92264        0.76940
C          4.77289       -1.01563        0.69850
C          5.62264       -0.08684       -0.17588
C          4.74536        0.84688       -1.01731
C          3.33201        0.88687       -0.89943
N         -3.01501       -0.19342       -0.00455
C         -1.59955       -0.13315       -0.01638
C         -3.73532        0.91545        0.46875
C         -5.10216        1.08650        0.11567
C         -5.80883        2.21122        0.58632
C         -5.19204        3.15637        1.42181
C         -3.84597        2.98109        1.77905
C         -3.10545        1.88036        1.30215
C         -5.07498       -1.19534       -0.88809
C         -5.78525       -2.32431       -1.36103
C         -5.19530       -3.59004       -1.36768
C         -3.88585       -3.73956       -0.85622
C         -3.16154       -2.63331       -0.39662
C         -1.67734        1.74022        1.68485
O         -1.13637        2.44108        2.55284
C         -5.79458        0.09904       -0.75295
O         -6.91617        0.30129       -1.24160
C          2.63359       -1.80222        1.61509
C          3.29865       -2.76304        2.38835
C          4.69982       -2.86587        2.33333
C          5.41087       -1.99295        1.49529
C          5.35639        1.73089       -1.93508
C          4.61952        2.62493       -2.72721
C          3.21930        2.64745       -2.60193
C          2.58056        1.78813       -1.69803
C          6.50021       -0.94473       -1.12126
C          6.52825        0.77194        0.74213
H          0.97904        1.50067        1.55914
H         -1.33491       -1.51457       -1.68944
H          1.14661       -1.40911       -1.64352
H         -6.85284        2.31464        0.27322
H         -5.75430        4.02040        1.78968
H         -3.32759        3.68821        2.43476
H         -6.81415       -2.16370       -1.69788
H         -5.74952       -4.46084       -1.73194
H         -3.42872       -4.73336       -0.79709
H         -2.16691       -2.77854        0.03120
H          1.54501       -1.72267        1.67307
H          2.71544       -3.42737        3.03548
H          5.23251       -3.60906        2.93536
H          6.50253       -2.07203        1.46056
H          6.44715        1.72071       -2.03165
H          5.13166        3.29384       -3.42634
H          2.61598        3.33517       -3.20458
H          1.49232        1.81992       -1.60187
H          5.86482       -1.56113       -1.78046
H          7.14199       -0.30781       -1.75372
H          7.16125       -1.61696       -0.54793
H          7.16690        1.44631        0.14464
H          5.91224        1.38749        1.42036
H          7.18631        0.13143        1.35560
3DMAC-DiKTa
coord-2.xyz
C          1.34663       -0.68122       -0.03942
C         -1.10696       -2.27234        0.44930
C         -2.25723       -3.05593        0.41661
C         -3.45270       -2.56794       -0.14711
C         -3.48479       -1.26351       -0.63042
C         -2.33745       -0.44985       -0.58787
N          0.03657       -0.14803       -0.07201
C          2.21720        1.52392        0.82436
C         -0.12577        1.24059       -0.06520
C         -1.11794       -0.96678       -0.09183
C          0.92336        2.08632        0.37451
C          0.73703        3.47568        0.39672
C         -0.46234        4.05138       -0.03558
C         -1.49089        3.21827       -0.48863
C         -1.34376        1.82426       -0.49565
C          1.63632       -1.95728       -0.57323
C          2.92954       -2.46869       -0.50787
C          3.97491       -1.72584        0.07591
C          3.71021       -0.44008        0.53732
C          2.41219        0.09875        0.46719
C         -2.47220        0.98073       -0.95176
O          3.08858        2.20245        1.37236
O         -3.47478        1.44162       -1.50129
N         -4.61848       -3.38966       -0.17324
N         -0.63584        5.46681       -0.01117
N          5.28669       -2.28017        0.15889
C         -1.17530        6.06795        1.13917
C         -1.36873        7.46684        1.19470
C         -0.43198        7.62457       -1.14854
C         -0.26817        6.22088       -1.13866
C          5.64112       -3.01858        1.30098
C          6.92011       -3.61088        1.40572
C          7.47056       -2.67059       -0.87578
C          6.17524       -2.10656       -0.91617
C         -4.81174       -4.26758       -1.25285
C         -5.93434       -5.12532       -1.29108
C         -6.66248       -4.16279        0.93028
C         -5.51563       -3.33687        0.90842
C         -7.52455       -4.06223        2.03620
C         -7.28743       -3.18841        3.10047
C         -6.14574       -2.38055        3.06628
C         -5.26902       -2.45388        1.98365
C         -3.87712       -4.28923       -2.31214
C         -4.04269       -5.15195       -3.39581
C         -5.14621       -6.01074       -3.44628
C         -6.07013       -5.98086       -2.39823
C         -0.04475        8.32337       -2.30518
C          0.48808        7.68571       -3.42870
C          0.64250        6.29541       -3.40373
C          0.26872        5.57045       -2.27203
C         -1.52646        5.26821        2.24970
C         -2.06518        5.83993        3.40249
C         -2.26520        7.22284        3.47209
C         -1.91439        8.00898        2.37134
C          8.31392       -2.46003       -1.98060
C          7.91938       -1.72419       -3.10116
C          6.63371       -1.17281       -3.12606
C          5.77082       -1.36126       -2.04623
C          4.71115       -3.17089        2.35387
C          5.03675       -3.90025        3.49757
C          6.29810       -4.49410        3.61544
C          7.21437       -4.33874        2.57187
C         -6.99808       -5.14579       -0.19233
C          7.98301       -3.48541        0.31307
C         -1.00947        8.39977        0.03697
C          0.03903        9.42496        0.52559
C         -2.28366        9.14411       -0.42267
C          8.37136       -4.89913       -0.17587
C          9.22750       -2.78353        0.90289
C         -7.08673       -6.57171        0.39732
C         -8.36127       -4.75726       -0.80872
H         -0.21093       -2.66098        0.92839
H         -2.24646       -4.05691        0.85010
H         -4.40402       -0.82868       -1.02448
H          1.55613        4.09479        0.76530
H         -2.43491        3.63441       -0.84319
H          0.85641       -2.53784       -1.06154
H          3.14792       -3.45281       -0.92478
H          4.50163        0.18816        0.94752
H         -8.41547       -4.69135        2.06462
H         -7.98259       -3.14071        3.93895
H         -5.93062       -1.68753        3.88100
H         -4.38555       -1.81832        1.96857
H         -3.01921       -3.61931       -2.28684
H         -3.30611       -5.14598       -4.20069
H         -5.28930       -6.68962       -4.28723
H         -6.93310       -6.64702       -2.44152
H         -0.16561        9.40749       -2.32604
H          0.77581        8.26549       -4.30600
H          1.05417        5.76634       -4.26448
H          0.39301        4.48903       -2.26539
H         -1.37525        4.19103        2.20902
H         -2.32664        5.19741        4.24459
H         -2.68576        7.68369        4.36614
H         -2.06972        9.08747        2.42666
H          9.31746       -2.88764       -1.96117
H          8.60517       -1.58377       -3.93695
H          6.29514       -0.59094       -3.98463
H          4.77462       -0.92324       -2.07467
H          3.72844       -2.70905        2.27599
H          4.29942       -3.99917        4.29568
H          6.56703       -5.06623        4.50365
H          8.19868       -4.79988        2.66590
H          0.95362        8.91459        0.85773
H          0.30938       10.12556       -0.27691
H         -0.34906       10.01522        1.36762
H         -2.05969        9.83829       -1.24474
H         -3.04309        8.43144       -0.77285
H         -2.71661        9.72977        0.40045
H          7.49793       -5.41695       -0.59585
H          9.14671       -4.84934       -0.95311
H          8.76655       -5.50773        0.64951
H          9.63411       -3.35088        1.75194
H         10.02289       -2.69184        0.14985
H          8.97173       -1.77486        1.25557
H         -6.12681       -6.86678        0.84326
H         -7.85902       -6.62934        1.17697
H         -7.34383       -7.30527       -0.37951
H         -9.15608       -4.77493       -0.04966
H         -8.31797       -3.74611       -1.23642
H         -8.64573       -5.45598       -1.60817
TMCz-DiKTA
N         -2.60812       -0.22903        0.45711
C         -1.18275       -0.15011        0.31208
C         -0.62727        0.35081       -0.89036
C          0.75728        0.45948       -1.04605
C          3.64877        1.14312       -0.97162
C          1.06897       -0.50153        1.18031
C         -0.33397       -0.59056        1.32664
N          3.03426        0.18960       -0.11508
C          3.85159       -0.67052        0.63627
C          1.62789        0.07751        0.01122
C          3.33917       -1.32521        1.79015
C          4.17675       -2.17579        2.54024
C          5.50474       -2.40997        2.15083
C          6.00514       -1.77521        1.00250
C          5.20030       -0.89885        0.24754
C          3.00268        2.36320       -1.29936
C          3.62475        3.27874       -2.15642
C          4.90404        3.01520       -2.69728
C          5.57083        1.84665       -2.32296
C          4.96512        0.91475       -1.44695
C          1.93346       -1.11881        2.22162
O          1.49409       -1.51184        3.31271
C          5.77119       -0.23297       -0.95248
O          6.86854       -0.54533       -1.43806
C         -3.39182        0.93806        0.62786
C         -4.67903        0.72037        0.06546
C         -4.66904       -0.61109       -0.51757
C         -3.37617       -1.15614       -0.28890
C         -5.65319       -1.35948       -1.20039
C         -5.33434       -2.64091       -1.66861
C         -4.03135       -3.15847       -1.42405
C         -3.02631       -2.45859       -0.73440
C         -3.05907        2.15460        1.28076
C         -4.07606        3.12394        1.32173
C         -5.37448        2.93582        0.77017
C         -5.67558        1.71801        0.14618
C         -1.68327       -3.10804       -0.46757
C         -1.72099        2.41676        1.94230
C         -6.34673       -3.48589       -2.41677
C         -6.40208        4.04517        0.88027
H         -1.29663        0.63717       -1.70967
H          1.16695        0.81127       -1.99583
H         -0.73300       -1.02781        2.24719
H          3.74764       -2.64278        3.43269
H          6.14280       -3.08048        2.73505
H          7.03077       -1.93828        0.65585
H          2.03172        2.60638       -0.86171
H          3.11170        4.21802       -2.39013
H          5.37755        3.73435       -3.37310
H          6.58306        1.62073       -2.67258
H         -6.65249       -0.93919       -1.36647
H         -3.79725       -4.17010       -1.78157
H         -3.85551        4.07667        1.82151
H         -6.67057        1.54274       -0.28053
H         -0.85355       -2.56552       -0.95222
H         -1.46503       -3.14324        0.61392
H         -1.68527       -4.14254       -0.84907
H         -1.49618        1.65286        2.70669
H         -0.88892        2.40801        1.21714
H         -1.73432        3.40196        2.43734
H         -5.99358       -3.71970       -3.43707
H         -6.52369       -4.44579       -1.89973
H         -7.31372       -2.96331       -2.50359
H         -6.60455        4.29670        1.93666
H         -6.04888        4.96598        0.38263
H         -7.35610        3.75081        0.41241
3Cz-DiKTa
SCF Done:  E(RPBE1PBE) =  -2520.12910906
C         -2.53696        2.79773       -0.69068
C         -1.32027        2.14458       -0.63277
C         -1.22941        0.85037       -0.09833
C         -2.41802        0.19959        0.27729
C         -3.64281        0.86523        0.20177
C          1.23044        0.84913        0.09876
C          1.32256        2.14339        0.63291
C          2.53989        2.79535        0.69068
H          2.58980        3.80517        1.08422
C          3.64386        0.86154       -0.20126
C          2.41840        0.19710       -0.27668
H         -2.58587        3.80751       -1.08446
H         -4.53350        0.31263        0.48266
H          4.53401        0.30800       -0.48201
C         -0.00054       -1.21597        0.00029
C          1.17027       -1.93518       -0.30744
C         -1.17208       -1.93397        0.30805
C         -1.16223       -3.32550        0.29995
C          1.15892       -3.32671       -0.29946
H          2.08902       -3.83695       -0.52871
H         -2.09285       -3.83477        0.52920
C          3.71651        2.16819        0.25434
C         -3.71419        2.17185       -0.25416
C         -0.00204       -4.03641        0.00018
N          0.00018        0.17338        0.00027
C         -2.42461       -1.23147        0.62634
C          2.42356       -1.23400       -0.62559
O         -3.41239       -1.80283        1.06557
O          3.41083       -1.80642       -1.06462
H         -0.43650        2.63990       -1.01500
H          0.43926        2.63964        1.01502
N         -0.00278       -5.43948        0.00004
C         -0.51198       -6.25185        1.01249
C          0.50564       -6.25215       -1.01257
C         -1.08223       -5.89585        2.23272
C         -0.32720       -7.60367        0.64548
C          1.07626       -5.89645       -2.23271
C          0.31954       -7.60386       -0.64583
C         -1.48881       -6.92280        3.07556
H         -1.20225       -4.85792        2.52367
C         -0.74395       -8.61551        1.51080
C          1.48189       -6.92363       -3.07574
H          1.19731       -4.85859       -2.52345
C          0.73534       -8.61592       -1.51134
C         -1.32787       -8.26861        2.72101
H         -1.93969       -6.67211        4.03088
H         -0.60779       -9.65857        1.24050
C          1.31964       -8.26936       -2.72147
H          1.93304       -6.67319       -4.03099
H          0.59817       -9.65891       -1.24126
H         -1.65951       -9.04499        3.40315
H          1.65056       -9.04591       -3.40374
N          4.94362        2.84798        0.30375
C          5.84647        2.96568       -0.75233
C          5.44623        3.54490        1.40052
C          5.76061        2.46616       -2.04967
C          6.93977        3.75448       -0.32979
C          4.92419        3.66942        2.68639
C          6.68528        4.12326        1.04324
C          6.80561        2.75452       -2.91841
H          4.91144        1.87502       -2.37481
C          7.97619        4.02912       -1.22268
C          5.65251        4.41264        3.60712
H          3.99160        3.19252        2.96819
C          7.39649        4.86452        1.98720
C          7.90477        3.52324       -2.51290
H          6.76627        2.37330       -3.93425
H          8.82339        4.63284       -0.91066
C          6.87209        5.01068        3.26397
H          5.26765        4.52547        4.61613
H          8.34985        5.31432        1.72570
H          8.70509        3.72573       -3.21753
H          7.41409        5.58570        4.00799
N         -4.94065        2.85279       -0.30372
C         -5.84350        2.97137        0.75224
C         -5.44266        3.54981       -1.40070
C         -5.75812        2.47205        2.04969
C         -6.93618        3.76088        0.32946
C         -4.92046        3.67365       -2.68657
C         -6.68130        4.12919       -1.04362
C         -6.80298        2.76136        2.91829
H         -4.90942        1.88035        2.37504
C         -7.97247        4.03648        1.22220
C         -5.64818        4.41720       -3.60751
H         -3.98822        3.19598       -2.96822
C         -7.39189        4.87077       -1.98779
C         -7.90153        3.53081        2.51253
H         -6.76401        2.38032        3.93420
H         -8.81919        4.64077        0.90997
C         -6.86732        5.01624       -3.26457
H         -5.26318        4.52949       -4.61653
H         -8.34493        5.32134       -1.72644
H         -8.70176        3.73403        3.21705
H         -7.40886        5.59148       -4.00876
3DMCz-DiKTa
  SCF Done:  E(RPBE1PBE) =  -2755.76244092    
C     -2.6741620    -2.5876200    -0.4340820
C     -2.0215990    -1.3701520    -0.5010580
C     -0.7279260    -1.2324540     0.0269050
C     -0.0781430    -2.3751550     0.5257000
C     -0.7578030    -3.5936690     0.5973220
C     -0.7271870     1.2332650    -0.0261850
C     -2.0206660     1.3717890     0.5020350
C     -2.6726010     2.5895830     0.4348700
H     -3.6713340     2.6965610     0.8466960
C     -0.7559110     3.5943450    -0.5971720
C     -0.0768560     2.3755080    -0.5253020
H     -3.6730260    -2.6939680    -0.8457530
H     -0.2286460    -4.4511380     1.0005880
H     -0.2263960     4.4514190    -1.0008090
C      1.3412970    -0.0002170     0.0002050
C      2.0570240     1.1358440    -0.4246000
C      2.0564340    -1.1367120     0.4248350
C      3.4487200    -1.1227520     0.4210160
C      3.4493020     1.1210600    -0.4210490
H      3.9695450     2.0125580    -0.7577270
H      3.9685050    -2.0145720     0.7575500
C     -2.0558100     3.7047400    -0.1444730
C     -2.0578280    -3.7032780     0.1447770
C      4.1535380    -0.0010520    -0.0000810
N     -0.0490260     0.0002040     0.0003630
C      1.3522660    -2.3471900     0.8745490
C      1.3534910     2.3466930    -0.8743170
O      1.9224340    -3.2833530     1.4151700
O      1.9241410     3.2824940    -1.4150570
H     -2.5056100    -0.5305420    -0.9842580
H     -2.5050110     0.5325430     0.9855390
N      5.5659880    -0.0014640    -0.0002390
C      6.3739670     0.1170550     1.1347580
C      6.3736540    -0.1201240    -1.1354450
C      6.0235070     0.2931870     2.4850860
C      7.7230080     0.0707830     0.7160640
C      6.0228140    -0.2961470    -2.4856930
C      7.7228110    -0.0741990    -0.7170880
C      7.0900880     0.3858470     3.3781180
C      8.7578320     0.1719420     1.6461870
C      7.0891480    -0.3890280    -3.3789970
C      8.7573750    -0.1755900    -1.6474770
C      8.4310670     0.3234550     2.9823850
H      6.8583590     0.5201890     4.4316250
H      9.7937640     0.1361300     1.3225850
C      8.4302400    -0.3269730    -2.9835990
H      6.8571240    -0.5232900    -4.4324480
H      9.7933990    -0.1400480    -1.3241380
H      9.2129230     0.4046530     3.7308940
H      9.2118910    -0.4083410    -3.7323030
N     -2.7590740     4.9317970    -0.2314380
C     -3.6840430     5.2323940    -1.2374940
C     -2.9438340     5.8157550     0.8373500
C     -3.8933890     4.6140740    -2.4819740
C     -4.4447460     6.3469350    -0.8200680
C     -2.2648360     5.9001770     2.0645910
C     -3.9770610     6.7154740     0.4926530
C     -4.9016610     5.1677520    -3.2692460
C     -5.4388150     6.8735610    -1.6456640
C     -2.6885050     6.9156430     2.9205350
C     -4.3615510     7.7237090     1.3772970
C     -5.6642730     6.2725590    -2.8719890
H     -5.0930340     4.7180700    -4.2402370
H     -6.0210510     7.7330080    -1.3269810
C     -3.7132000     7.8129570     2.5969290
H     -2.1866080     7.0132660     3.8798360
H     -5.1530550     8.4178380     1.1111020
H     -6.4317370     6.6575330    -3.5360630
H     -3.9905700     8.5847140     3.3080160
N     -2.7615890    -4.9300640     0.2312610
C     -3.6851990    -5.2317600     1.2382090
C     -2.9472660    -5.8132490    -0.8379760
C     -3.8933600    -4.6144490     2.4833930
C     -4.4460190    -6.3462400     0.8208020
C     -2.2696120    -5.8965560    -2.0660460
C     -3.9798100    -6.7135610    -0.4927770
C     -4.9004480    -5.1691670     3.2714450
C     -5.4389000    -6.8738960     1.6471710
C     -2.6939700    -6.9114980    -2.9222690
C     -4.3650280    -7.7212270    -1.3777550
C     -5.6630870    -6.2739810     2.8742580
H     -5.0908660    -4.7202860     4.2429940
H     -6.0212220    -7.7332800     1.3284760
C     -3.7180460    -7.8093520    -2.5981940
H     -2.1931330    -7.0082610    -3.8822110
H     -5.1560200    -8.4157890    -1.1111700
H     -6.4296070    -6.6597700     3.5389480
H     -3.9959950    -8.5806460    -3.3095570
C     -3.0998540     3.4461290    -2.9977100
H     -2.0335930     3.6801950    -3.0785050
H     -3.1846610     2.5647950    -2.3537340
H     -3.4554160     3.1678890    -3.9927640
C     -1.1303950     5.0028660     2.4737480
H     -1.4285640     3.9518940     2.5419120
H     -0.2960670     5.0526250     1.7669220
H     -0.7539330     5.3064550     3.4535240
C     -3.0998540    -3.4464350     2.9990210
H     -2.0334780    -3.6802080     3.0791950
H     -3.1852600    -2.5649590     2.3553230
H     -3.4549670    -3.1685640     3.9943390
C     -1.1358850    -4.9986370    -2.4758630
H     -1.4345070    -3.9477450    -2.5432960
H     -0.3008710    -5.0483780    -1.7698510
H     -0.7602380    -5.3016600    -3.4561260
C      4.6158140     0.3940380     3.0033910
H      4.0282250     1.1442930     2.4661500
H      4.0734810    -0.5545760     2.9257350
H      4.6330540     0.6772990     4.0585620
C      4.6149740    -0.3967190    -3.0036490
H      4.0273570    -1.1468310    -2.4662410
H      4.0728520     0.5520080    -2.9259130
H      4.6318940    -0.6800280    -4.0588150
Cz-DiKTa
SCF Done:  E(RPBE1PBE) =  -1488.68279035
C         -3.48089       -3.12596        2.16109
C         -2.73288       -2.07383        1.65900
C         -3.27793       -1.22018        0.68835
C         -4.62129       -1.39705        0.31300
C         -5.35448       -2.47389        0.82283
C         -1.12938       -0.17121        0.07846
C         -0.40392       -1.37190        0.03395
C          0.97760       -1.35838       -0.00039
H          1.52353       -2.29595       -0.00832
C          0.97513        1.03905       -0.06717
C         -0.42005        1.03867       -0.01775
H         -3.03973       -3.76848        2.91711
H         -6.38449       -2.56514        0.49273
H          1.47376        1.99802       -0.16404
C         -3.21444        0.95119       -0.35485
C         -2.54958        2.18089       -0.52977
C         -4.57929        0.86042       -0.69083
C         -5.24381        1.97634       -1.19832
C         -3.25013        3.28531       -1.01519
H         -2.69484        4.21322       -1.11258
H         -6.28949        1.84570       -1.45978
C          1.68722       -0.14873       -0.03207
C         -4.78941       -3.35285        1.72635
C         -4.59195        3.19189       -1.35723
N         -2.53468       -0.15572        0.14111
C         -5.31756       -0.39915       -0.51557
C         -1.12315        2.31988       -0.20778
O         -6.44961       -0.56950       -0.94792
O         -0.54646        3.39862       -0.18361
H         -1.73485       -1.89596        2.03983
H         -0.92380       -2.32154        0.01904
N          3.09163       -0.14941       -0.05123
C          3.91258        0.58830        0.80026
C          3.89516       -0.91050       -0.89682
C          3.56449        1.46285        1.82712
C          5.26146        0.29154        0.50173
C          3.52995       -1.75946       -1.93976
C          5.25070       -0.66417       -0.58086
C          4.59717        2.05573        2.54255
H          2.52761        1.67542        2.06362
C          6.27940        0.90101        1.23615
C          4.54900       -2.38634       -2.64618
H          2.48984       -1.91627       -2.20459
C          6.25439       -1.30615       -1.30674
C          5.94079        1.78418        2.25146
H          4.35341        2.74532        3.34498
H          7.32047        0.68304        1.01623
C          5.89732       -2.17021       -2.33250
H          4.29106       -3.05333       -3.46325
H          7.29986       -1.12575       -1.07413
H          6.72183        2.26850        2.82895
H          6.66782       -2.67738       -2.90448
H         -5.36242       -4.18554        2.12049
H         -5.12303        4.05515       -1.74378
Cz-Ph-DiKTa
SCF Done:  E(RPBE1PBE) =  -1719.49028127
C          1.01141        1.29916       -0.42080
C          2.39311        1.33108       -0.39833
C          3.12333        0.20701        0.01603
C          2.41614       -0.97150        0.31040
C          1.02055       -0.97780        0.29061
C          5.27245        1.39493        0.25522
C          4.72972        2.50709        0.91605
C          5.47842        3.66257        1.06571
H          5.03941        4.50744        1.58778
C          7.34805        2.62902       -0.01268
C          6.61421        1.44723       -0.16181
H          0.47609        2.19314       -0.72659
H          0.53637       -1.92463        0.50973
H          8.37661        2.61367       -0.35915
C          5.20868       -0.99285       -0.06087
C          6.57127       -1.01015       -0.41703
C          4.54519       -2.21607        0.15881
C          5.24512       -3.41610        0.03424
C          7.23512       -2.22836       -0.55849
H          8.27901       -2.18508       -0.85398
H          4.69117       -4.32847        0.23319
C          6.78532        3.74398        0.57732
C          0.28781        0.15277       -0.04904
C          6.58458       -3.43318       -0.32912
N          4.52896        0.21299        0.07030
C          3.12028       -2.24845        0.51770
C          7.30825        0.24191       -0.64411
O          2.54797       -3.26930        0.87584
O          8.43825        0.27019       -1.11329
H          2.90938        2.22763       -0.71799
H          3.73295        2.45588        1.33614
C         -1.18663        0.13911       -0.05362
C         -1.91676        0.85313       -1.01164
C         -1.89619       -0.59534        0.90467
C         -3.30360        0.82913       -1.02098
H         -1.39190        1.39900       -1.79007
C         -3.28292       -0.61005        0.91458
H         -1.35225       -1.13129        1.67673
C         -3.99703        0.10035       -0.05255
H         -3.85948        1.35291       -1.79179
H         -3.82321       -1.15187        1.68397
N         -5.40390        0.08159       -0.05186
C         -6.23066        1.20103       -0.08438
C         -6.20103       -1.05948       -0.01669
C         -5.89026        2.55226       -0.08523
C         -7.57847        0.77473       -0.06961
C         -5.82527       -2.40130       -0.01607
C         -7.55942       -0.66849       -0.02763
C         -6.92715        3.47658       -0.09593
H         -4.85400        2.87225       -0.06894
C         -8.60068        1.72455       -0.08103
C         -6.83789       -3.35208       -0.00193
H         -4.78123       -2.69478       -0.03473
C         -8.55670       -1.64447       -0.01297
C         -8.26893        3.07206       -0.09923
H         -6.68926        4.53611       -0.09805
H         -9.64055        1.41095       -0.07067
C         -8.18985       -2.98271        0.00488
H         -6.57221       -4.40494        0.00031
H         -9.60441       -1.35801       -0.02041
H         -9.05397        3.82155       -0.10993
H         -8.95492       -3.75252        0.01820
H          7.11498       -4.37378       -0.43277
H          7.35887        4.65766        0.69286
